# Supplementary material for: Epstein-Barr Virus Encephalitis: A Review of Case Reports from the Last 25 Years
Source: Microorganisms. 2023 Nov 21;11(12):2825. doi: 10.3390/microorganisms11122825 (PMC10745555; doi:10.3390/microorganisms11122825)
Supplement: Supplementary file 1 [file microorganisms-11-02825-s001.zip]

Archive with 1 entries (1 files):
- microorganisms-2640913-supplementary.pdf
